# Supplementary material for: Disease modeling of a mutation in α‐actinin 2 guides clinical therapy in hypertrophic cardiomyopathy
Source: EMBO Mol Med. 2019 Nov 3;11(12):e11115. doi: 10.15252/emmm.201911115 (PMC6895603; doi:10.15252/emmm.201911115)
Supplement: Supplementary file 3 — Movie EV2 [file EMMM-11-e11115-s003.zip]

Archive with 2 entries (2 files):
- Movie_EV2__HCM-EHT_with_diltiazem_.txt
- Movie-EV2_HCM-EHT-with-diltiazem.mov
