# Supplementary material for: Disease modeling of a mutation in α‐actinin 2 guides clinical therapy in hypertrophic cardiomyopathy
Source: EMBO Mol Med. 2019 Nov 3;11(12):e11115. doi: 10.15252/emmm.201911115 (PMC6895603; doi:10.15252/emmm.201911115)
Supplement: Supplementary file 4 — Movie EV3 [file EMMM-11-e11115-s004.zip › Movie_EV3_HCMrep-EHT_without_diltiazem.txt]

Movie EV3. Representative video of HCMrep-EHT without diltiazem intervention corresponding to Figure 4B.
